# Supplementary material for: The 2014 Ebola virus disease outbreak in Pujehun, Sierra Leone: epidemiology and impact of interventions
Source: BMC Med. 2015 Nov 26;13:281. doi: 10.1186/s12916-015-0524-z (PMC4660799; doi:10.1186/s12916-015-0524-z)
Supplement: Additional file 2: patient records. — (XLSX 44 kb) [file 12916_2015_524_MOESM2_ESM.xlsx]

## Sheet: sheet 1
Patient ID	Symptoms Onset	Admission	Death	Discharge	Patient ID of the infector	Last contact
1	2014-07-07		2014-07-11
2			2014-07-22		1	2014-07-09
3	2014-07-21		2014-07-23		1	2014-07-09
4			2014-07-23		1	2014-07-09
5			2014-07-28		3
6	2014-07-15		2014-08-02
7	2014-07-28	2014-08-02	2014-08-04			2014-07-22
8	2014-07-30	2014-07-31	2014-08-04
10	2014-08-08		2014-08-08		3
11	2014-08-03	2014-08-06	2014-08-09		3	2014-07-22
12			2014-08-21		3
13	2014-08-18		2014-08-22		10
14	2014-08-19	2014-08-21	2014-08-23		11	2014-08-06
15	2014-08-20	2014-08-22	2014-08-23		11	2014-08-05
16	2014-08-19	2014-08-22		2014-08-25	11
17	2014-08-20		2014-08-25		13
18	2014-09-03		2014-09-03		16
19			2014-09-02		11
20	2014-08-29		2014-09-20		16
21	2014-08-23	2014-08-29		2014-09-07	10
22	2014-09-06			2014-09-07	19	2014-08-31
23		2014-09-05		2014-09-07	13
24			2014-09-09		13	2014-08-18
25	2014-09-16	2014-09-20	2014-09-20		20
26	2014-09-12	2014-09-19	2014-09-21		23	2014-09-05
27	2014-09-13	2014-09-19	2014-09-27		23	2014-09-05
28		2014-09-21			20	2014-08-31
29			2014-09-29		26	2014-09-19
30			2014-10-01		26	2014-09-19
31			2014-10-01		23	2014-09-05
32		2014-09-25	2014-10-02		25	2014-09-20
33		2014-09-25	2014-10-02		25	2014-09-20
34		2014-09-25	2014-10-04		26	2014-09-19
36				2014-10-06	27
37			2014-10-06		27
39	2014-09-30	2014-10-01	2014-10-01		40
40			2014-10-02		20	2014-08-31
41			2014-10-01
44			2014-10-20		37
49		2014-10-20	2014-10-23		39	2014-10-01
50	2014-10-23	2014-10-29		2014-11-07
51	2014-10-23	2014-10-26		2014-11-07
58	2014-11-09	2014-11-18	2014-11-18
59	2014-11-09	2014-11-18	2014-11-18
62		2014-11-19	2014-11-26		58.59	2014-11-18
48		2014-10-01	2014-10-01		25	2010-09-20
70		2014-10-25	2014-10-26
71					8	2014-07-30
72					8	2014-07-30
